# Supplementary material for: Angiopoietin II in Critically Ill Septic Patients: A Post Hoc Analysis of the DRAK Study
Source: Biomedicines. 2024 Oct 23;12(11):2436. doi: 10.3390/biomedicines12112436 (PMC11591998; doi:10.3390/biomedicines12112436)
Supplement: Supplementary file 1 [file biomedicines-12-02436-s001.zip]

Archive with 1 entries (1 files):
- biomedicines-3238612-supplementary.pdf
